# Supplementary material for: Itaconate promotes hepatocellular carcinoma progression by epigenetic induction of CD8+ T-cell exhaustion
Source: Nat Commun. 2023 Dec 9;14:8154. doi: 10.1038/s41467-023-43988-4 (PMC10710408; doi:10.1038/s41467-023-43988-4)
Supplement: Supplementary file 4 — Source Data [file 41467_2023_43988_MOESM4_ESM.xlsx]

## Sheet: Fig. 1a
				Fig. 1a
				Hepa1-6 cell-induced HCC
				WT	KO
				liver/body weight (%)	liver/body weight (%)
				22.0271	5.60748
				10.3558	9.10326
				7.79221	6.78506
				12.3802	4.72313
				14.5148	8.0773
				19.5312	6.5581
				13.41	8.26446

## Sheet: Fig. 1b
						Fig. 1b
						DEN/CCl4-induced HCC
						WT	KO
						liver/body weight (%)	liver/body weight (%)
						8.44885	6.66223
						7.65154	5.83333
						9.57867	6.60767
						9.06855	7.05882
						18.1707	6.20915
						11.2198	5.07225
						10.5818	6.72525
						12.3708	6.64184

## Sheet: Fig.1c
						Fig. 1c
						YAP5SA-induced HCC
						WT	KO
						Volume (mm3)	Volume (mm3)
						0.49815	0.800807
						0.55225	1.40161
						0.578813	2.00984
						1.23019	2.12576
						2.048	2.12576
						2.16513	2.20547
						2.43	2.72589
						2.72589	2.86767
						2.78974	4.20675
						3.11475	6.32467
						3.35405
						3.8812
						3.8812
						4.1212
						4.18271
						4.24483
						4.49946
						4.60326
						4.6305
						4.69697
						5.25173
						6.0835
						6.48894
						6.78082
						7.8125
						8.19353
						8.88979
						9.03224
						9.41055
						11.4532
						12.0688
						12.9672
						14.3111
						14.4672
						15.3322
						17.9707
						19.3906
						22.4865
						22.6518
						25.3265
						25.7817
						29.4111
						29.6595
						31.1877
						32.2406
						34.209
						49.3762
						54.0799
						57.2365
						58.4156
						67.98

## Sheet: Fig. 1d
					Fig. 1d
					Rel. Irg1 mRNA level (Irg1/actin)
					Sample	Cell	Fold change
					1	macrophage	3598.88
					2		3266.05
					3		2823.63
					1	NK	1.35035
					2		0.540862
					3		0.529732
					1	CD4	0.842842
					2		0.302149
					3		0.625609
					1	CD8	0.903335
					2		0.366868
					3		0.344681
					1	neutrophil	85.8254
					2		81.7606
					3		74.7154
					1	monocyte	2.85469
					2		2.50244
					3		3.41843
					1	B cell	1.79419
					2		1.16743
					3		1.17555
					1	Hepatocyte	0.928731
					2		0.935191
					3		1.15136
					1	HSC	14.7571
					2		16.6026
					3		22.213
					1	LSEC	2.77663
					2		3.23403
					3		5.03968

## Sheet: Fig. 1e
		ID	CD68	ACOD1	vital_status	days_to_death	days_to_last_follow_up	Status	days	5 years vital_status
		TCGA-2Y-A9GS-01A-12R-A38B-07	0.65441	0	Dead	724	'--	1	724	1
		TCGA-2Y-A9GT-01A-11R-A38B-07	0.417428	0	Dead	1624	'--	1	1624	1
		TCGA-2Y-A9GU-01A-11R-A38B-07	0.135764	0.0105009	Alive	'--	1939	0	1939	0
		TCGA-2Y-A9GV-01A-11R-A38B-07	0.519638	0	Dead	2532	'--	1	2532	0
		TCGA-2Y-A9GW-01A-11R-A38B-07	1.0501	0.0101527	Dead	1271	'--	1	1271	1
		TCGA-2Y-A9GX-01A-11R-A38B-07	0.75719	0	Alive	'--	2442	0	2442	0
		TCGA-2Y-A9GY-01A-11R-A38B-07	1.86621	0.148145	Dead	757	'--	1	757	1
		TCGA-2Y-A9GZ-01A-11R-A39D-07	0.109576	0	Dead	848	'--	1	848	1
		TCGA-2Y-A9H0-01A-11R-A38B-07	0.561654	0.0179286	Alive	'--	3675	0	3675	0
		TCGA-2Y-A9H1-01A-11R-A38B-07	0.351945	0	Dead	1229	'--	1	1229	1
		TCGA-2Y-A9H2-01A-12R-A38B-07	0.447067	0.0102166	Alive	'--	1731	0	1731	0
		TCGA-2Y-A9H3-01A-11R-A38B-07	0.873508	0	Alive	'--	1516	0	1516	0
		TCGA-2Y-A9H4-01A-11R-A38B-07	1.01159	0	Alive	'--	1452	0	1452	0
		TCGA-2Y-A9H5-01A-11R-A38B-07	0.169061	0	Dead	555	'--	1	555	1
		TCGA-2Y-A9H6-01A-11R-A39D-07	0.42444	0	Alive	'--	357	0	357	0
		TCGA-2Y-A9H7-01A-11R-A39D-07	0.12693	0	Alive	'--	1168	0	1168	0
		TCGA-2Y-A9H8-01A-11R-A39D-07	1.84091	0.0188884	Dead	633	'--	1	633	1
		TCGA-2Y-A9H9-01A-21R-A39D-07	0.326206	0	Alive	'--	697	0	697	0
		TCGA-2Y-A9HA-01A-11R-A39D-07	0.415101	0	Dead	36	'--	1	36	1
		TCGA-2Y-A9HB-01A-11R-A39D-07	0.725092	0	Alive	'--	260	0	260	0
		TCGA-3K-AAZ8-01A-12R-A39D-07	0.490052	0	Alive	'--	396	0	396	0
		TCGA-4R-AA8I-01A-11R-A38B-07	0.614831	0	Dead	262	216	1	262	1
		TCGA-5C-A9VG-01A-11R-A37K-07	0.387385	0	Alive	'--	328	0	328	0
		TCGA-5C-A9VH-01A-11R-A37K-07	0.305835	0	Alive	'--	322	0	322	0
		TCGA-5C-AAPD-01A-21R-A39D-07	0.984244	0.0357712	Alive	'--	20	0	20	0
		TCGA-5R-AA1C-01A-11R-A41C-07	0.227637	0	Alive	'--	520	0	520	0
		TCGA-5R-AA1D-01A-11R-A38B-07	0.473125	0	Alive	'--	449	0	449	0
		TCGA-5R-AAAM-01A-12R-A41C-07	0.547467	0.0103865	Dead	46	'--	1	46	1
		TCGA-BC-4072-01B-11R-A155-07	0.723426	0.0120234	Dead	1490	'--	1	1490	1
		TCGA-BC-4073-01B-02R-A131-07	1.07637	0.0416271	Alive	'--	849	0	849	0
		TCGA-BC-A10Q-01A-11R-A131-07	5.04983	0	Alive	'--	849	0	849	0
		TCGA-BC-A10R-01A-11R-A131-07	0.207253	0	Dead	1135	'--	1	1135	1
		TCGA-BC-A10S-01A-22R-A131-07	0.810302	0	Dead	1423	'--	1	1423	1
		TCGA-BC-A10T-01A-11R-A131-07	0.441723	0	Dead	1423	'--	1	1423	1
		TCGA-BC-A10U-01A-11R-A131-07	0.446116	0	Dead	837	'--	1	837	1
		TCGA-BC-A10W-01A-11R-A131-07	0.343134	0	Dead	91	'--	1	91	1
		TCGA-BC-A10X-01A-11R-A131-07	0.586889	0	Dead	770	'--	1	770	1
		TCGA-BC-A10Y-01A-11R-A131-07	0.250274	0	Dead	770	'--	1	770	1
		TCGA-BC-A10Z-01A-11R-A131-07	0.161406	0	Dead	711	'--	1	711	1
		TCGA-BC-A110-01A-11R-A131-07	4.8581	0	Dead	2116	'--	1	2116	0
		TCGA-BC-A112-01A-11R-A131-07	0.675136	0	Dead	153	'--	1	153	1
		TCGA-BC-A216-01A-11R-A155-07	0.811949	0.0242502	Dead	153	'--	1	153	1
		TCGA-BC-A217-01A-11R-A155-07	0.544257	0.0165835	Dead	1397	421	1	1397	1
		TCGA-BC-A3KF-01A-11R-A213-07	0.513747	0	Alive	'--	8	0	8	0
		TCGA-BC-A3KG-01A-11R-A213-07	0.301588	0.00758127	Alive	'--	680	0	680	0
		TCGA-BC-A5W4-01A-11R-A28V-07	0.111739	0	Dead	547	289	1	547	1
		TCGA-BC-A69H-01A-11R-A311-07	1.64391	0.00989802	Alive	'--	444	0	444	0
		TCGA-BC-A69I-01A-11R-A311-07	0.325673	0	Alive	'--	387	0	387	0
		TCGA-BC-A8YO-01A-11R-A37K-07	0.895115	0.0583365	Alive	'--	562	0	562	0
		TCGA-BD-A2L6-01A-11R-A213-07	0.502135	0	Alive	'--	562	0	562	0
		TCGA-BD-A3EP-01A-11R-A22L-07	0.845353	0	Alive	'--	1363	0	1363	0
		TCGA-BD-A3ER-01A-11R-A213-07	0.458082	0	Alive	'--	1115	0	1115	0
		TCGA-BW-A5NO-01A-11R-A27V-07	0.443915	0.0343356	Alive	'--	20	0	20	0
		TCGA-CC-5258-01A-01R-A131-07	0.547524	0.0481724	Dead	129	0	1	129	1
		TCGA-CC-5259-01A-31R-A213-07	1.52513	0	Alive	'--	250	0	250	0
		TCGA-CC-5260-01A-01R-A131-07	1.18659	0	Dead	87	0	1	87	1
		TCGA-CC-5261-01A-01R-A131-07	0.203245	0	Dead	97	12	1	97	1
		TCGA-CC-5262-01A-01R-A131-07	2.88946	0.0195649	Dead	103	0	1	103	1
		TCGA-CC-5263-01A-01R-A131-07	0.726788	0	Dead	129	'--	1	129	1
		TCGA-CC-5264-01A-01R-A131-07	0.444906	0	Dead	102	0	1	102	1
		TCGA-CC-A123-01A-11R-A131-07	3.31343	0	Alive	'--	219	0	219	0
		TCGA-CC-A1HT-01A-11R-A131-07	3.00767	0.201617	Dead	101	0	1	101	1
		TCGA-CC-A3M9-01A-11R-A213-07	3.70425	0.0852326	Dead	300	3	1	300	1
		TCGA-CC-A3MA-01A-11R-A213-07	0.207223	0	Dead	303	2	1	303	1
		TCGA-CC-A3MB-01A-11R-A213-07	0.566823	0	Dead	315	3	1	315	1
		TCGA-CC-A3MC-01A-11R-A22L-07	0.614573	0	Alive	'--	363	0	363	0
		TCGA-CC-A5UC-01A-11R-A28V-07	0.406784	0	Dead	347	0	1	347	1
		TCGA-CC-A5UD-01A-11R-A28V-07	0.662861	0	Dead	304	0	1	304	1
		TCGA-CC-A5UE-01A-11R-A28V-07	0.249102	0.00963366	Dead	272	0	1	272	1
		TCGA-CC-A7IE-01A-21R-A38B-07	1.14642	0.0106735	Dead	217	0	1	217	1
		TCGA-CC-A7IF-01A-11R-A33J-07	0.384937	0	Dead	649	0	1	649	1
		TCGA-CC-A7IG-01A-11R-A33J-07	2.51848	0	Dead	299	0	1	299	1
		TCGA-CC-A7IH-01A-11R-A33J-07	0.31131	0	Alive	'--	365	0	365	0
		TCGA-CC-A7II-01A-11R-A33J-07	0.424544	0	Alive	'--	399	0	399	0
		TCGA-CC-A7IJ-01A-11R-A33R-07	1.29961	0.0248122	Alive	'--	382	0	382	0
		TCGA-CC-A7IK-01A-12R-A33R-07	0.0505391	0.00846962	Dead	262	0	1	262	1
		TCGA-CC-A7IL-01A-11R-A33R-07	0.196392	0	Dead	278	0	1	278	1
		TCGA-CC-A8HS-01A-11R-A36F-07	0.15642	0	Dead	300	0	1	300	1
		TCGA-CC-A8HT-01A-11R-A36F-07	0.501192	0	Dead	140	0	1	140	1
		TCGA-CC-A8HU-01A-11R-A36F-07	0.696906	0	Dead	344	0	1	344	1
		TCGA-CC-A8HV-01A-11R-A36F-07	0.160854	0	Dead	279	0	1	279	1
		TCGA-CC-A9FS-01A-11R-A37K-07	0.527998	0	Alive	'--	211	0	211	0
		TCGA-CC-A9FW-01A-11R-A37K-07	1.01275	0.00759948	Alive	'--	248	0	248	0
		TCGA-DD-A113-01A-11R-A131-07	0.477955	0	Alive	'--	248	0	248	0
		TCGA-DD-A114-01A-11R-A131-07	0.79016	0.0311575	Dead	1149	'--	1	1149	1
		TCGA-DD-A115-01A-11R-A131-07	0.370126	0	Dead	2542	'--	1	2542	0
		TCGA-DD-A116-01A-11R-A131-07	2.13229	0	Dead	2542	'--	1	2542	0
		TCGA-DD-A118-01A-11R-A131-07	0.209018	0	Dead	1622	'--	1	1622	1
		TCGA-DD-A119-01A-11R-A131-07	1.41958	0	Dead	223	'--	1	223	1
		TCGA-DD-A11B-01A-11R-A131-07	1.30659	0	Dead	14	'--	1	14	1
		TCGA-DD-A11C-01A-11R-A131-07	0.33857	0	Dead	14	'--	1	14	1
		TCGA-DD-A11D-01A-11R-A131-07	0.118434	0	Dead	1560	'--	1	1560	1
		TCGA-DD-A1EA-01A-11R-A131-07	0.609046	0.00987747	Alive	'--	2415	0	2415	0
		TCGA-DD-A1EB-01A-11R-A131-07	0.177225	0	Alive	'--	2415	0	2415	0
		TCGA-DD-A1EC-01A-21R-A131-07	1.67991	0.0820649	Alive	'--	602	0	602	0
		TCGA-DD-A1ED-01A-11R-A155-07	0.428404	0	Alive	'--	2301	0	2301	0
		TCGA-DD-A1EE-01A-11R-A131-07	0.306853	0	Alive	'--	2301	0	2301	0
		TCGA-DD-A1EF-01A-11R-A131-07	1.78662	0.0287436	Dead	394	'--	1	394	1
		TCGA-DD-A1EG-01A-11R-A213-07	4.25609	0.0072412	Dead	1372	'--	1	1372	1
		TCGA-DD-A1EH-01A-11R-A131-07	0.584147	0.00682985	Dead	1372	'--	1	1372	1
		TCGA-DD-A1EI-01A-11R-A131-07	0.36914	0	Alive	'--	1495	0	1495	0
		TCGA-DD-A1EJ-01A-11R-A155-07	0.73746	0.011321	Dead	1005	887	1	1005	1
		TCGA-DD-A1EK-01A-11R-A213-07	0.971605	0	Dead	558	'--	1	558	1
		TCGA-DD-A1EL-01A-11R-A155-07	0.462783	0.0116333	Dead	558	'--	1	558	1
		TCGA-DD-A39V-01A-11R-A213-07	1.55698	0.022855	Dead	643	'--	1	643	1
		TCGA-DD-A39W-01A-11R-A213-07	0.241687	0.00837997	Dead	643	'--	1	643	1
		TCGA-DD-A39X-01A-11R-A213-07	2.03164	0	Dead	1694	'--	1	1694	1
		TCGA-DD-A39Y-01A-11R-A213-07	0.475315	0	Dead	171	'--	1	171	1
		TCGA-DD-A39Z-01A-11R-A213-07	0.605524	0.0108725	Dead	171	'--	1	171	1
		TCGA-DD-A3A1-01A-11R-A213-07	2.32093	0	Dead	233	'--	1	233	1
		TCGA-DD-A3A2-01A-11R-A213-07	0.477425	0	Dead	233	'--	1	233	1
		TCGA-DD-A3A3-01A-11R-A22L-07	0.805042	0	Dead	2131	'--	1	2131	0
		TCGA-DD-A3A4-01A-11R-A22L-07	0.350773	0	Dead	612	'--	1	612	1
		TCGA-DD-A3A5-01A-11R-A22L-07	0.4266	0	Dead	3125	'--	1	3125	0
		TCGA-DD-A3A6-01A-11R-A22L-07	1.0031	0	Dead	3258	'--	1	3258	0
		TCGA-DD-A3A7-01A-11R-A22L-07	1.0122	0	Dead	419	'--	1	419	1
		TCGA-DD-A3A8-01A-11R-A22L-07	0.142248	0	Dead	11	'--	1	11	1
		TCGA-DD-A3A9-01A-11R-A266-07	0.367217	0	Dead	931	'--	1	931	1
		TCGA-DD-A4NA-01A-11R-A266-07	0.408393	0	Alive	'--	1008	0	1008	0
		TCGA-DD-A4NB-01A-12R-A266-07	1.58545	0	Alive	'--	989	0	989	0
		TCGA-DD-A4ND-01A-11R-A266-07	0.626096	0	Alive	'--	2746	0	2746	0
		TCGA-DD-A4NE-01A-11R-A27V-07	0.683167	0	Dead	660	'--	1	660	1
		TCGA-DD-A4NF-01A-11R-A27V-07	0.17166	0	Alive	'--	942	0	942	0
		TCGA-DD-A4NG-01A-11R-A27V-07	1.0221	0	Dead	802	445	1	802	1
		TCGA-DD-A4NH-01A-11R-A27V-07	0.49971	0	Alive	'--	917	0	917	0
		TCGA-DD-A4NI-01A-11R-A27V-07	0.296758	0	Alive	'--	816	0	816	0
		TCGA-DD-A4NJ-01A-11R-A27V-07	0.804874	0	Alive	'--	928	0	928	0
		TCGA-DD-A4NK-01A-11R-A28V-07	0.274221	0	Dead	1210	'--	1	1210	1
		TCGA-DD-A4NL-01A-11R-A28V-07	0.406389	0	Alive	'--	1711	0	1711	0
		TCGA-DD-A4NN-01A-11R-A28V-07	0.144377	0	Dead	899	'--	1	899	1
		TCGA-DD-A4NO-01A-11R-A28V-07	0.245931	0	Alive	'--	2245	0	2245	0
		TCGA-DD-A4NP-01A-11R-A28V-07	0.433157	0	Alive	'--	3308	0	3308	0
		TCGA-DD-A4NQ-01A-21R-A28V-07	6.40514	0	Dead	373	'--	1	373	1
		TCGA-DD-A4NR-01A-11R-A311-07	1.59948	0.105462	Dead	9	'--	1	9	1
		TCGA-DD-A4NS-01A-11R-A311-07	0.585804	0	Dead	2456	'--	1	2456	0
		TCGA-DD-A4NV-01A-11R-A311-07	0.241526	0.0078341	Alive	'--	2398	0	2398	0
		TCGA-DD-A73A-01A-12R-A32O-07	0.241125	0	Alive	'--	728	0	728	0
		TCGA-DD-A73B-01A-12R-A32O-07	0.162833	0	Dead	283	'--	1	283	1
		TCGA-DD-A73C-01A-12R-A33J-07	0.586031	0.00818419	Alive	'--	701	0	701	0
		TCGA-DD-A73D-01A-12R-A32O-07	0.17367	0	Alive	'--	693	0	693	0
		TCGA-DD-A73E-01A-12R-A32O-07	0.114112	0	Alive	'--	44	0	44	0
		TCGA-DD-A73F-01A-11R-A32O-07	0.374276	0.0240216	Alive	'--	1085	0	1085	0
		TCGA-DD-A73G-01A-22R-A32O-07	0.741908	0	Alive	'--	3478	0	3478	0
		TCGA-DD-AA3A-01A-11R-A37K-07	0.677539	0.0131014	Dead	410	'--	1	410	1
		TCGA-DD-AAC8-01A-11R-A41C-07	0.717691	0	Dead	16	'--	1	16	1
		TCGA-DD-AAC9-01A-11R-A41C-07	0.580691	0	Alive	'--	347	0	347	0
		TCGA-DD-AACA-01A-11R-A41C-07	0.215706	0	Alive	'--	2301	0	2301	0
		TCGA-DD-AACB-01A-11R-A41C-07	1.17642	0.0315441	Alive	'--	2324	0	2324	0
		TCGA-DD-AACC-01A-11R-A41C-07	1.43295	0.0240142	Dead	1685	'--	1	1685	1
		TCGA-DD-AACD-01A-11R-A41C-07	0.985733	0	Dead	381	'--	1	381	1
		TCGA-DD-AACE-01A-11R-A41C-07	0.244154	0	Alive	'--	2184	0	2184	0
		TCGA-DD-AACF-01A-11R-A41C-07	0.350039	0	Dead	365	'--	1	365	1
		TCGA-DD-AACG-01A-11R-A41C-07	0.883339	0	Dead	469	'--	1	469	1
		TCGA-DD-AACH-01A-11R-A41C-07	0.50661	0	Dead	195	'--	1	195	1
		TCGA-DD-AACI-01A-11R-A41C-07	1.13385	0.0180968	Alive	'--	1618	0	1618	0
		TCGA-DD-AACJ-01A-11R-A41C-07	0.554559	0	Alive	'--	2102	0	2102	0
		TCGA-DD-AACK-01A-11R-A41C-07	0.353497	0	Alive	'--	9	0	9	0
		TCGA-DD-AACL-01A-11R-A41C-07	1.94105	0.037898	Dead	107	58	1	107	1
		TCGA-DD-AACN-01A-11R-A41C-07	0.512899	0	Alive	'--	1302	0	1302	0
		TCGA-DD-AACO-01A-11R-A41C-07	0.994214	0	Alive	'--	1876	0	1876	0
		TCGA-DD-AACP-01A-11R-A41C-07	0.382639	0	Alive	'--	415	0	415	0
		TCGA-DD-AACQ-01A-11R-A41C-07	0.318016	0	Dead	432	429	1	432	1
		TCGA-DD-AACS-01A-11R-A41C-07	0.204811	0.0137294	Alive	'--	1804	0	1804	0
		TCGA-DD-AACT-01A-11R-A41C-07	0.582226	0	Alive	'--	1562	0	1562	0
		TCGA-DD-AACU-01A-11R-A41C-07	0.277314	0	Alive	'--	1567	0	1567	0
		TCGA-DD-AACV-01A-11R-A41C-07	0.27666	0	Alive	'--	1531	0	1531	0
		TCGA-DD-AACW-01A-11R-A41C-07	0.837204	0	Alive	'--	1424	0	1424	0
		TCGA-DD-AACX-01A-11R-A41C-07	0.572976	0	Alive	'--	170	0	170	0
		TCGA-DD-AACY-01A-11R-A41C-07	0.42096	0	Alive	'--	1450	0	1450	0
		TCGA-DD-AACZ-01A-11R-A41C-07	1.90893	0.0285067	Dead	171	'--	1	171	1
		TCGA-DD-AAD0-01A-11R-A41C-07	0.943938	0	Alive	'--	137	0	137	0
		TCGA-DD-AAD1-01A-11R-A41C-07	0.270328	0	Alive	'--	564	0	564	0
		TCGA-DD-AAD2-01A-11R-A41C-07	0.957721	0	Alive	'--	658	0	658	0
		TCGA-DD-AAD3-01A-11R-A41C-07	0.351952	0	Alive	'--	1295	0	1295	0
		TCGA-DD-AAD5-01A-11R-A41C-07	5.55662	0	Alive	'--	1345	0	1345	0
		TCGA-DD-AAD6-01A-11R-A41C-07	0.673355	0	Alive	'--	672	0	672	0
		TCGA-DD-AAD8-01A-11R-A41C-07	0.415382	0	Alive	'--	1219	0	1219	0
		TCGA-DD-AADA-01A-11R-A41C-07	0.956768	0	Alive	'--	1233	0	1233	0
		TCGA-DD-AADB-01A-11R-A41C-07	0.845897	0.00934681	Alive	'--	1242	0	1242	0
		TCGA-DD-AADC-01A-11R-A41C-07	0.463422	0	Dead	425	'--	1	425	1
		TCGA-DD-AADD-01A-11R-A41C-07	0.443741	0	Alive	'--	1231	0	1231	0
		TCGA-DD-AADF-01A-11R-A41C-07	0.271541	0	Dead	115	'--	1	115	1
		TCGA-DD-AADG-01A-11R-A41C-07	0.210388	0	Alive	'--	1145	0	1145	0
		TCGA-DD-AADI-01A-11R-A41C-07	0.461568	0	Alive	'--	1085	0	1085	0
		TCGA-DD-AADJ-01A-11R-A41C-07	0.22541	0	Alive	'--	1066	0	1066	0
		TCGA-DD-AADK-01A-11R-A41C-07	0.694921	0	Alive	'--	1049	0	1049	0
		TCGA-DD-AADL-01A-11R-A41C-07	0.275665	0	Alive	'--	636	0	636	0
		TCGA-DD-AADM-01A-11R-A41C-07	0.435686	0	Dead	12	'--	1	12	1
		TCGA-DD-AADN-01A-11R-A41C-07	2.09345	0.0342274	Alive	'--	898	0	898	0
		TCGA-DD-AADO-01A-11R-A41C-07	1.50449	0	Alive	'--	453	0	453	0
		TCGA-DD-AADP-01A-11R-A39D-07	0.26579	0	Alive	'--	458	0	458	0
		TCGA-DD-AADQ-01A-11R-A41C-07	1.18837	0.00948349	Alive	'--	436	0	436	0
		TCGA-DD-AADR-01A-11R-A41C-07	0.149377	0	Alive	'--	2028	0	2028	0
		TCGA-DD-AADS-01A-11R-A41C-07	0.916755	0	Alive	'--	474	0	474	0
		TCGA-DD-AADU-01A-11R-A41C-07	0.275396	0	Alive	'--	554	0	554	0
		TCGA-DD-AADV-01A-11R-A39D-07	0.286842	0	Alive	'--	574	0	574	0
		TCGA-DD-AADW-01A-11R-A39D-07	0.193999	0	Alive	'--	587	0	587	0
		TCGA-DD-AADY-01A-11R-A41C-07	0.0148195	0.0149012	Alive	'--	555	0	555	0
		TCGA-DD-AAE0-01A-11R-A41C-07	1.17632	0	Alive	'--	555	0	555	0
		TCGA-DD-AAE1-01A-11R-A41C-07	0.313555	0.0131368	Alive	'--	552	0	552	0
		TCGA-DD-AAE2-01A-11R-A41C-07	0.383605	0.00756313	Alive	'--	638	0	638	0
		TCGA-DD-AAE3-01A-11R-A41C-07	0.647795	0	Alive	'--	566	0	566	0
		TCGA-DD-AAE4-01A-11R-A41C-07	0.470367	0.0127827	Alive	'--	608	0	608	0
		TCGA-DD-AAE6-01A-11R-A41C-07	0.236209	0	Alive	'--	141	0	141	0
		TCGA-DD-AAE7-01A-11R-A41C-07	0.174161	0	Alive	'--	644	0	644	0
		TCGA-DD-AAE9-01A-11R-A41C-07	0.785542	0	Alive	'--	722	0	722	0
		TCGA-DD-AAEA-01A-11R-A41C-07	1.05574	0	Alive	'--	575	0	575	0
		TCGA-DD-AAEB-01A-11R-A41C-07	0.179728	0	Alive	'--	478	0	478	0
		TCGA-DD-AAED-01A-12R-A41C-07	0.379134	0	Alive	'--	763	0	763	0
		TCGA-DD-AAEE-01A-11R-A41C-07	0.0952212	0	Alive	'--	810	0	810	0
		TCGA-DD-AAEG-01A-11R-A39D-07	0.162881	0	Alive	'--	719	0	719	0
		TCGA-DD-AAEH-01A-11R-A41C-07	0.650725	0.0214528	Alive	'--	784	0	784	0
		TCGA-DD-AAEI-01A-11R-A41C-07	0.5651	0	Alive	'--	1531	0	1531	0
		TCGA-DD-AAEK-01A-11R-A41C-07	0.842915	0	Alive	'--	1067	0	1067	0
		TCGA-DD-AAVP-01A-11R-A41C-07	0.133087	0	Alive	'--	2752	0	2752	0
		TCGA-DD-AAVQ-01A-11R-A41C-07	1.00965	0	Alive	'--	2728	0	2728	0
		TCGA-DD-AAVR-01A-11R-A41C-07	0.778727	0	Alive	'--	2513	0	2513	0
		TCGA-DD-AAVS-01A-11R-A41C-07	0.603943	0	Alive	'--	1823	0	1823	0
		TCGA-DD-AAVU-01A-11R-A41C-07	0.51402	0	Alive	'--	2202	0	2202	0
		TCGA-DD-AAVV-01A-11R-A41C-07	0.805067	0	Alive	'--	2455	0	2455	0
		TCGA-DD-AAVW-01A-11R-A41C-07	0.499024	0	Alive	'--	2317	0	2317	0
		TCGA-DD-AAVX-01A-11R-A41C-07	0.271476	0	Alive	'--	1718	0	1718	0
		TCGA-DD-AAVY-01A-11R-A41C-07	0.100498	0	Alive	'--	1970	0	1970	0
		TCGA-DD-AAVZ-01A-11R-A41C-07	0.326105	0	Alive	'--	1900	0	1900	0
		TCGA-DD-AAW0-01A-11R-A41C-07	0.7764	0.00877168	Alive	'--	2015	0	2015	0
		TCGA-DD-AAW1-01A-11R-A41C-07	0.233985	0.00784249	Alive	'--	1989	0	1989	0
		TCGA-DD-AAW2-01A-11R-A41C-07	0.102185	0	Alive	'--	1855	0	1855	0
		TCGA-DD-AAW3-01A-11R-A41C-07	0.370444	0	Alive	'--	1633	0	1633	0
		TCGA-ED-A459-01A-11R-A266-07	0.556882	0	Alive	'--	910	0	910	0
		TCGA-ED-A4XI-01A-11R-A266-07	0.465254	0.0255174	Alive	'--	819	0	819	0
		TCGA-ED-A5KG-01A-11R-A27V-07	0.855803	0.0108927	Alive	'--	854	0	854	0
		TCGA-ED-A627-01A-12R-A311-07	0.617412	0.0730371	Alive	'--	423	0	423	0
		TCGA-ED-A66X-01A-11R-A311-07	1.45871	0.0327765	Alive	'--	406	0	406	0
		TCGA-ED-A66Y-01A-11R-A311-07	0.308651	0	Dead	296	7	1	296	1
		TCGA-ED-A7PX-01A-51R-A352-07	0.367694	0	Alive	'--	6	0	6	0
		TCGA-ED-A7PY-01A-11R-A33R-07	0.200932	0	Alive	'--	390	0	390	0
		TCGA-ED-A7PZ-01A-11R-A33R-07	0.680442	0	Alive	'--	6	0	6	0
		TCGA-ED-A7XO-01A-11R-A352-07	0.40033	0	Alive	'--	427	0	427	0
		TCGA-ED-A7XP-01A-11R-A352-07	0.433298	0	Alive	'--	400	0	400	0
		TCGA-ED-A82E-01A-11R-A352-07	0.49999	0	Alive	'--	408	0	408	0
		TCGA-ED-A8O5-01A-11R-A36F-07	0.298411	0.00810961	Alive	'--	406	0	406	0
		TCGA-ED-A8O6-01A-11R-A36F-07	0.386113	0	Dead	56	6	1	56	1
		TCGA-ED-A97K-01A-21R-A38B-07	0.525101	0.0182067	Alive	'--	6	0	6	0
		TCGA-EP-A12J-01A-11R-A131-07	0.700807	0	Alive	'--	570	0	570	0
		TCGA-EP-A26S-01A-11R-A16W-07	0.188248	0	Alive	'--	608	0	608	0
		TCGA-EP-A2KA-01A-11R-A180-07	0.782701	0	Dead	627	357	1	627	1
		TCGA-EP-A2KB-01A-11R-A180-07	0.800835	0	Dead	596	334	1	596	1
		TCGA-EP-A2KC-01A-11R-A213-07	0.463409	0	Dead	19	'--	1	19	1
		TCGA-EP-A3JL-01A-11R-A213-07	3.41925	0.0187874	Alive	'--	303	0	303	0
		TCGA-EP-A3RK-01A-11R-A22L-07	2.21589	0.00905733	Alive	'--	303	0	303	0
		TCGA-ES-A2HS-01A-11R-A180-07	0.393925	0	Dead	688	'--	1	688	1
		TCGA-ES-A2HT-01A-12R-A180-07	1.80827	0.0146043	Dead	688	'--	1	688	1
		TCGA-FV-A23B-01A-11R-A16W-07	0.598474	0.00676149	Dead	438	'--	1	438	1
		TCGA-FV-A2QQ-01A-11R-A22L-07	0.775627	0.0175259	Alive	'--	729	0	729	0
		TCGA-FV-A2QR-01A-11R-A213-07	0.691196	0	Dead	581	'--	1	581	1
		TCGA-FV-A3I0-01A-11R-A22L-07	0.945917	0	Alive	'--	848	0	848	0
		TCGA-FV-A3I1-01A-11R-A22L-07	0.828353	0	Alive	'--	848	0	848	0
		TCGA-FV-A3R2-01A-11R-A22L-07	0.280387	0	Dead	247	0	1	247	1
		TCGA-FV-A3R3-01A-11R-A22L-07	1.84415	0	Dead	366	4	1	366	1
		TCGA-FV-A495-01A-11R-A266-07	0.573542	0	Alive	'--	1	0	1	0
		TCGA-FV-A496-01A-11R-A266-07	0.179732	0.00785751	Alive	'--	10	0	10	0
		TCGA-FV-A4ZP-01A-12R-A266-07	9.75679	0	Dead	2486	1836	1	2486	0
		TCGA-FV-A4ZQ-01A-11R-A266-07	0.523218	0.166137	Alive	'--	12	0	12	0
		TCGA-G3-A25S-01A-11R-A16W-07	0.949347	0	Dead	416	37	1	416	1
		TCGA-G3-A25T-01A-11R-A16W-07	0.861002	0	Alive	'--	1553	0	1553	0
		TCGA-G3-A25U-01A-11R-A16W-07	0.173329	0	Alive	'--	1636	0	1636	0
		TCGA-G3-A25V-01A-11R-A16W-07	0.708523	0	Alive	'--	860	0	860	0
		TCGA-G3-A25X-01A-11R-A16W-07	2.46534	0	Alive	'--	1779	0	1779	0
		TCGA-G3-A25Y-01A-11R-A16W-07	0.416028	0	Dead	452	'--	1	452	1
		TCGA-G3-A25Z-01A-11R-A16W-07	1.62914	0	Alive	'--	655	0	655	0
		TCGA-G3-A3CG-01A-11R-A213-07	0.297072	0.0110633	Alive	'--	673	0	673	0
		TCGA-G3-A3CH-01A-11R-A22L-07	0.25954	0	Alive	'--	673	0	673	0
		TCGA-G3-A3CI-01A-11R-A213-07	1.45806	0	Alive	'--	180	0	180	0
		TCGA-G3-A3CJ-01A-11R-A213-07	0.273151	0	Alive	'--	594	0	594	0
		TCGA-G3-A3CK-01A-11R-A213-07	0.574123	0	Alive	'--	585	0	585	0
		TCGA-G3-A5SI-01A-31R-A27V-07	0.0539057	0	Dead	768	447	1	768	1
		TCGA-G3-A5SJ-01A-11R-A27V-07	0.583424	0	Alive	'--	698	0	698	0
		TCGA-G3-A5SK-01A-11R-A27V-07	0.3406	0	Alive	'--	744	0	744	0
		TCGA-G3-A5SL-01A-11R-A27V-07	0.193961	0	Alive	'--	621	0	621	0
		TCGA-G3-A5SM-01A-12R-A28V-07	1.50765	0.0065343	Alive	'--	520	0	520	0
		TCGA-G3-A6UC-01A-21R-A33J-07	0.25313	0	Alive	'--	671	0	671	0
		TCGA-G3-A7M5-01A-11R-A33R-07	0.262196	0	Alive	'--	447	0	447	0
		TCGA-G3-A7M6-01A-11R-A33R-07	0.17604	0	Alive	'--	632	0	632	0
		TCGA-G3-A7M7-01A-12R-A352-07	0.634264	0	Alive	'--	361	0	361	0
		TCGA-G3-A7M8-01A-11R-A33R-07	0.480551	0	Alive	'--	430	0	430	0
		TCGA-G3-A7M9-01A-23R-A352-07	0.653923	0.00821909	Dead	56	'--	1	56	1
		TCGA-G3-AAUZ-01A-11R-A38B-07	0.370027	0	Alive	'--	480	0	480	0
		TCGA-G3-AAV0-01A-11R-A37K-07	0.466367	0	Alive	'--	476	0	476	0
		TCGA-G3-AAV1-01A-11R-A38B-07	0.239835	0	Dead	359	'--	1	359	1
		TCGA-G3-AAV2-01A-11R-A37K-07	0.444084	0	Alive	'--	372	0	372	0
		TCGA-G3-AAV3-01A-11R-A37K-07	0.599882	0.0278395	Alive	'--	412	0	412	0
		TCGA-G3-AAV4-01A-11R-A38B-07	0.28533	0	Dead	27	'--	1	27	1
		TCGA-G3-AAV5-01A-11R-A37K-07	0.246798	0	Alive	'--	354	0	354	0
		TCGA-G3-AAV6-01A-21R-A37K-07	1.54481	0	Dead	65	'--	1	65	1
		TCGA-G3-AAV7-01A-11R-A38B-07	1.28669	0	Alive	'--	361	0	361	0
		TCGA-GJ-A3OU-01A-31R-A38B-07	2.20929	0.0372313	Alive	'--	879	0	879	0
		TCGA-GJ-A6C0-01A-12R-A311-07	1.03078	0	Dead	31	'--	1	31	1
		TCGA-GJ-A9DB-01A-11R-A37K-07	1.03768	0	Dead	67	'--	1	67	1
		TCGA-HP-A5MZ-01A-21R-A27V-07	1.61861	0	Dead	91	'--	1	91	1
		TCGA-HP-A5N0-01A-11R-A28V-07	0.197281	0	Dead	752	'--	1	752	1
		TCGA-K7-A5RF-01A-11R-A28V-07	0.432494	0	Alive	'--	631	0	631	0
		TCGA-K7-A5RG-01A-11R-A28V-07	0.847625	0.181113	Alive	'--	519	0	519	0
		TCGA-K7-A6G5-01A-11R-A311-07	0.49394	0	Alive	'--	512	0	512	0
		TCGA-K7-AAU7-01A-11R-A38B-07	0.406561	0.0116801	Alive	'--	359	0	359	0
		TCGA-KR-A7K0-01A-12R-A33R-07	0.419058	0	Dead	65	'--	1	65	1
		TCGA-KR-A7K2-01A-12R-A33R-07	0.503989	0.0112615	Alive	'--	829	0	829	0
		TCGA-KR-A7K7-01A-11R-A33J-07	4.30126	0	Alive	'--	951	0	951	0
		TCGA-KR-A7K8-01A-11R-A33J-07	1.03593	0.0108504	Alive	'--	906	0	906	0
		TCGA-LG-A6GG-01A-11R-A311-07	0.151737	0	Alive	'--	387	0	387	0
		TCGA-LG-A9QC-01A-11R-A37K-07	0.317505	0	Alive	'--	425	0	425	0
		TCGA-LG-A9QD-01A-11R-A38B-07	0.335745	0	Alive	'--	366	0	366	0
		TCGA-MI-A75C-01A-11R-A32O-07	0.512717	0	Alive	'--	291	0	291	0
		TCGA-MI-A75E-01A-11R-A32O-07	0.256666	0	Alive	'--	507	0	507	0
		TCGA-MI-A75G-01A-11R-A32O-07	0.385883	0	Alive	'--	698	0	698	0
		TCGA-MI-A75H-01A-11R-A32O-07	0.657238	0	Alive	'--	747	0	747	0
		TCGA-MI-A75I-01A-11R-A32O-07	0.819825	0	Alive	'--	630	0	630	0
		TCGA-MR-A520-01A-11R-A266-07	0.201485	0	Alive	'--	229	0	229	0
		TCGA-MR-A8JO-01A-12R-A36F-07	1.01838	0	Alive	'--	330	0	330	0
		TCGA-NI-A4U2-01A-11R-A28V-07	0.0783411	0	Dead	1791	'--	1	1791	1
		TCGA-NI-A8LF-01A-11R-A36F-07	0.187802	0	Alive	'--	799	0	799	0
		TCGA-O8-A75V-01A-11R-A32O-07	0.503238	0.00755241	Alive	'--	538	0	538	0
		TCGA-PD-A5DF-01A-11R-A27V-07	3.16645	0	Dead	639	'--	1	639	1
		TCGA-QA-A7B7-01A-11R-A32O-07	0.288322	0	Alive	'--	94	0	94	0
		TCGA-RC-A6M4-01A-11R-A32O-07	0.224647	0	Alive	'--	22	0	22	0
		TCGA-RC-A6M5-01A-11R-A32O-07	0.473351	0	Alive	'--	15	0	15	0
		TCGA-RC-A6M6-01A-11R-A32O-07	0.542247	0	Alive	'--	9	0	9	0
		TCGA-RC-A7S9-01A-11R-A33R-07	0.434767	0.00766953	Alive	'--	640	0	640	0
		TCGA-RC-A7SB-01A-21R-A352-07	0.534715	0	Alive	'--	588	0	588	0
		TCGA-RC-A7SF-01A-11R-A352-07	0.168185	0	Alive	'--	579	0	579	0
		TCGA-RC-A7SH-01A-11R-A38B-07	0.0458107	0	Alive	'--	468	0	468	0
		TCGA-RC-A7SK-01A-11R-A352-07	0.140254	0	Alive	'--	472	0	472	0
		TCGA-RG-A7D4-01A-12R-A33R-07	0.860505	0.0227697	Alive	'--	1098	0	1098	0
		TCGA-T1-A6J8-01A-11R-A32O-07	0.852266	0	Alive	'--	23	0	23	0
		TCGA-UB-A7MA-01A-11R-A33R-07	0.909931	0	Alive	'--	848	0	848	0
		TCGA-UB-A7MB-01A-11R-A33R-07	0.43224	0	Alive	'--	601	0	601	0
		TCGA-UB-A7MC-01A-11R-A33R-07	0.245626	0.00667515	Alive	'--	500	0	500	0
		TCGA-UB-A7MD-01A-12R-A352-07	0.650988	0	Dead	52	'--	1	52	1
		TCGA-UB-A7ME-01A-11R-A33J-07	0.576911	0	Alive	'--	486	0	486	0
		TCGA-UB-A7MF-01A-11R-A33J-07	1.08054	0.0339529	Dead	214	'--	1	214	1
		TCGA-UB-AA0U-01A-11R-A38B-07	0.710168	0	Alive	'--	327	0	327	0
		TCGA-UB-AA0V-01A-11R-A38B-07	0.643371	0.0253693	Alive	'--	314	0	314	0
		TCGA-WJ-A86L-01A-12R-A39D-07	1.51907	0	Alive	'--	345	0	345	0
		TCGA-WQ-A9G7-01A-11R-A37K-07	0.149637	0	Alive	'--	30	0	30	0
		TCGA-WQ-AB4B-01A-11R-A41C-07	1.07748	0	Alive	'--	395	0	395	0
		TCGA-WX-AA44-01A-11R-A39D-07	2.05009	0	Alive	'--	615	0	615	0
		TCGA-WX-AA46-01A-11R-A39D-07	0.233777	0	Alive	'--	756	0	756	0
		TCGA-WX-AA47-01A-11R-A39D-07	5.31975	0	Dead	556	'--	1	556	1
		TCGA-XR-A8TC-01A-11R-A36F-07	0.15642	0	Alive	'--	1339	0	1339	0
		TCGA-XR-A8TD-01A-12R-A39D-07	1.32086	0	Alive	'--	1030	0	1030	0
		TCGA-XR-A8TE-01A-11R-A36F-07	0.323785	0	Alive	'--	925	0	925	0
		TCGA-XR-A8TF-01A-11R-A36F-07	0.220676	0	Dead	693	'--	1	693	1
		TCGA-XR-A8TG-01A-11R-A36F-07	0.254838	0	Alive	'--	898	0	898	0
		TCGA-YA-A8S7-01A-11R-A37K-07	2.58743	0.0473035	Dead	412	'--	1	412	1
		TCGA-ZP-A9CV-01A-11R-A38B-07	0.336262	0.00994459	Dead	1088	142	1	1088	1
		TCGA-ZP-A9CY-01A-11R-A38B-07	0.494025	0	Alive	'--	782	0	782	0
		TCGA-ZP-A9CZ-01A-11R-A38B-07	0.343701	0	Alive	'--	706	0	706	0
		TCGA-ZP-A9D0-01A-11R-A37K-07	0.176115	0	Alive	'--	1091	0	1091	0
		TCGA-ZP-A9D1-01A-11R-A38B-07	0.127772	0	Alive	'--	21	0	21	0
		TCGA-ZP-A9D2-01A-11R-A38B-07	0.705642	0	Dead	765	743	1	765	1
		TCGA-ZP-A9D4-01A-11R-A37K-07	0.254801	0	Alive	'--	395	0	395	0
		TCGA-ZS-A9CD-01A-11R-A37K-07	0.832448	0	Dead	1386	'--	1	1386	1
		TCGA-ZS-A9CE-01A-11R-A37K-07	0.173218	0	Alive	'--	1241	0	1241	0
		TCGA-ZS-A9CF-01A-11R-A38B-07	0.223051	0	Alive	'--	2412	0	2412	0
		TCGA-ZS-A9CG-01A-11R-A37K-07	0.289891	0	Alive	'--	341	0	341	0

## Sheet: Fig. 1f
				Fig. 1f
				anti-IgG2b or anti-F4/80 antibody treatment HCC (number of tumor foci)
				IgG2b-WT	IgG2b-KO	F4/80-WT	F4/80-KO
				60	3	12	12
				32	10	11	11
				20	7	7	8
				23	16	6	5
				50	25	2	10

## Sheet: Fig. 2b
		Fig. 2b
		anti-IgG2b or anti-CD8a antibodies treatment HCC
		IgG2b (WT)	IgG2b-KO	CD8α-WT	CD8α-KO
		liver/body weight (%)	liver/body weight (%)	liver/body weight (%)	liver/body weight (%)
		9.16124	5.71429	11.5347	10.442
		9.97043	4.34003	14.7491	15.6064
		7.8272	4.36963	8.65338	11.0696
		7.26121	4.15575	11.8227	8.56636
		8.02088	4.74033	9.39252	7.77778

## Sheet: Fig. 2c
				Fig. 2c	Hepa1-6 cell-induced HCC
				PD-1+ CD8+ T (%)	WT	KO
					92	70.6
					94.3	71.7
					93.9	71.7
					85.3	86.1
					88	85.8
					91.7	87.1
					89.3	85.7
				TIM-3+ CD8+ T (%)
					65.9	23.2
					63.8	23.9
					63.5	24
					37.4	46.6
					46.4	34.8
					66.2	45
					51.1	41.7
				PD-1+ TIM-3+ T (%)
					71.3	29.2
					69.9	30.5
					70.6	30.6
					46.3	54.8
					55.1	42.1
					72.6	54.6
					59.8	49.6

## Sheet: Fig. 2d
			Fig. 2d	anti-IgG2b and anti-F4/80 antibodies treatment Hepa1-6 cell-induced HCC
			PD-1+ CD8+ T (%)	IgG2b-WT	IgG2b-KO	F4/80-WT	F4/80-KO
				26.1	14.1	9.09	7.21
				24.2	4.76	5.2	5.18
				43	4.94	12.4	10.1
				40.4	4.74	11.2	9.02
				44.5	10.4	13.5	8.96
			TIM-3+ CD8+ T (%)	IgG2b-WT	IgG2b-KO	F4/80-WT	F4/80-KO
				5.85	2.31	3.67	1.62
				4.91	3.48	7.26	2.82
				11.5	3.65	4.09	3.47
				10.4	3.28	2.99	1.92
				11.6	1.98	3.53	2.57
			PD-1+ TIM-3+ T (%)	IgG2b-WT	IgG2b-KO	F4/80-WT	F4/80-KO
				3.13	0.34	1.52	0.72
				2.88	0.58	1	0.29
				9.01	2.25	0.61	0.34
				8.9	1.08	0.65	0.55
				9.46	1.04	0.44	0.58

## Sheet: Fig. 2e
				Fig. 2e	Tumor volume (mm3) in CD8+T cell/CD4+T cell transferred model
					RWT	RKO	RWT+CD8	RKO+CD8	RWT+CD4	RKO+CD4
				Day 0	484.145	550.322	521.634	550.917	495.808	557.611
					580.795	448.182	516.277	386.11	393.929	370.63
					468.317	525.173	459.122	424.804	315.031	440.118
					535.588	420.83	416.115	384.414	421.669	451.998
					360.209	358.325	518.219	369.166	507.641	472.506
				Day 2	931.254	681.096	686.84	517.912	525.792	670.824
					731.096	885.119	871.511	391.705	452.469	504.879
					787.71	1091.56	386.685	624.692	474.522	489.214
					903.44	770.078	433.506	369.869	703.827	575.437
					702.756	881.611	615.839	417.937	744.21	678.786
				Day 4	1134.98	1296.69	701.979	412.393	870.929	598.531
					1149.68	966.545	618.758	346.932	973.319	932.114
					1245.11	1100.36	749.722	276.535	498.804	427.24
					939.599	1369.84	849.997	477.046	536.22	556.602
					1359.31	1267.91	607.964	347.159	591.962	787.822
				Day 6	1774.09	1741.82	1102.46	256.972	874.574	738.077
					1664.99	1518.76	954.812	302.683	782.976	669.173
					1406.82	1583.93	837.44	353.687	731.544	874.125
					1611.49	1299.34	699.647	252.299	454.254	779.433
					959.636	1033.22	715.46	446.042	905.939	582.499

[truncated: 59 more sheets: Fig. 2f, Fig. 2g, Fig. 2h, Fig. 3a, Fig. 3b, Fig. 3c, Fig. 3d, Fig. 3e, Fig. 4b, Fig. 4c, Fig. 4d, Fig. 4e, Fig. 4f, Fig. 4g, Fig. 5a, Fig. 5b, Fig. 5d, Fig. 5e, Fig. 5f, Fig. 5h …]
